# Supplementary material for: Unraveling dynamic factors in Dialectic Behavioural Treatment for Adolescents (DBT-A): A study protocol
Source: PLoS One. 2026 Jul 16;21(7):e0340173. doi: 10.1371/journal.pone.0340173 (PMC13375012; doi:10.1371/journal.pone.0340173)
Supplement: S2 Appendix — (XLSX) [file pone.0340173.s002.xlsx]

## Sheet: Blad1
This Supplementary material belongs to: S2. Overview questions topiclist Article title: Unraveling dynamic factors in Dialectic Behavioural Treatment for Adolescents (DBT-A): a study protocol. Journal name: PLOS ONE Author names: Anneke de Weerd, Anne A. Krabbendam, Agaath Koudstaal, Joep Sins, Jacquelijne Schraven, Robert R.J.M. Vermeiren, Jantine Roeleveld, Elisabeth Koopman-Verhoeff, Laura A. …
	Topic	Description/explanation + literature reference (to be taken from the paper)	Questions adolescents	questions parents	questions individual therapist
	Therapeutic alliance (general)	The bond between the involved therapists (individual therapist, systemic therapist, treatment team) and the adolescent/parents. This includes the degree of support that is experienced, feelings of dependency, and shifts in distance/closeness.	What do you think of your individual therapist? (Does contact with your individual therapist bring something up?) (thoughts/feelings) What do you like/find pleasant about your individual therapist? What do you not like/find unhelpful about your individual therapist? Does your individual therapist sometimes say something that you (do not) like? (nice/angry/sad/scared/happy) Have you ever disagreed…	What do you think of the individual therapist? What have you heard/seen/experienced that makes you think this? Do you have the idea that the individual therapist supports/stimulates the adolescent well to get rid of the problems (*mentioned at complaints) to get rid of them? Do you have the idea that the individual therapist aligns well with your child and their needs? Is your child ever in disag…	How do you like being the individual therapist of x? Does the contact evoke something in you? Does the pathology/problem behavior evoke something in you? What happens in the contact that this is evoked? How do you handle this? Have you made this discussable? How did you do this? How was this responded to? Have you as an individual therapist ever said/done something that x liked? Have you as an in…
	Responsiveness of the therapist	The way in which the therapist can time interventions, has intuition, can validate and show empathy in interaction with the adolescent/parent. Think of irreverence, different levels of validation, attuning, giving words to what is happening, containing, acknowledging and hearing the adolescent/parent. Making intentions/interpretations explicit and being transparent and authentic (feeling and show…	Do you have the sense that the individual therapist is there for you? Do you feel supported? Do you have the sense that the therapist understands you? Why or why not? (helps you/thinks along with you/is on your side) Examples? What does the individual therapist do? Is the above always the case, or does it vary? Does your individual therapist sometimes explain why he/she does or says something? Wh…	What do you think of the individual therapist? What have you heard/seen/experienced that makes you think this? Do you have the idea that the individual therapist supports/stimulates the adolescent well to get rid of the problems (*mentioned at complaints)? Do you have the idea that the individual therapist aligns well with your child and their needs? Has your image of the individual therapist cha…	Do you have the idea that you understand x? Do you have the idea that you support x? Why or why not? (helps you/thinks along with you/is on your side). Examples? What do you do as an individual therapist that causes the above? Is the above always the case, or does it vary? Has your attitude as an individual therapist changed since X started with the pretreatment/since the last time we spoke? Do y…
	Attitude of those involved (adolescent, parents and therapist)	The attitude (and behaviour) of those involved and its influence on the mutual relationships/dynamics. Think of shifts in the attitude of the therapist and the adolescent/parents from certain roles (and the reasons and effects of this), dialectical dilemmas, the importance of humour, a validating environment and a curious attitude towards each other. Also important is how therapists relate to one…	Do you have the sense that the individual therapist is there for you? Do you feel supported? Do you have the sense that the therapist understands you? Why or why not? (helps you/thinks along with you/is on your side) Examples? What does the individual therapist do? Is the above always the case, or does it vary? Does your individual therapist sometimes explain why he/she does or says something? Wh…	How do you stand in this treatment? What do you expect from the DBT-A treatment? What do you hope your child will achieve? What do you hope you will get out of this treatment? Do you have confidence that this will succeed? Why or why not? How have you experienced the past weeks? Were there moments when you doubted the treatment? Do you notice things that have changed already with your child or wi…	Do you have the idea that you understand x? Do you have the idea that you support x? Why or why not? (helps you/thinks along with you/is on your side). Examples? What do you do as an individual therapist that causes the above? Is the above always the case, or does it vary? Has your attitude as an individual therapist changed since X started with the pretreatment/since the last time we spoke? Do y…
	Feelings towards each other (adolescent, parents and therapist)	Feelings and emotions of those involved and their influence on the mutual relationships/dynamics. Think of (constructively) sharing and acknowledging (negative) emotions, fluctuating feelings, transference and countertransference, the impact of different feelings on behaviour, tolerating emotions and/or taking them personally.	What do you think of your individual therapist? (Does contact with your individual therapist bring something up?) (thoughts/feelings) What do you like/find pleasant about your individual therapist? What do you not like/find unhelpful about your individual therapist? Does your individual therapist sometimes say something that you (do not) like? (nice/angry/sad/scared/happy) Have you ever disagreed…	What do you think of the individual therapist? What have you heard/seen/experienced that makes you think this? Do you have the idea that the individual therapist supports/stimulates the adolescent well to get rid of the problems (*mentioned at complaints)? Do you have the idea that the individual therapist aligns well with your child and their needs? Is your child ever in disagreement with what t…	How do you like being the individual therapist of x? Does the contact evoke something in you? Does the pathology/problem behavior evoke something in you? What happens in the contact that this is evoked? How do you handle this? Have you made this discussable? How did you do this? How was this responded to? Have you as an individual therapist ever said/done something that x liked? Have you as an in…
	(Response to) specific characteristics of the target group	The characteristics of the target group of adolescents with BPD that may influence the treatment relationship. Think of a lack of trust/mistrust, alternating idealisation and devaluation, impulsivity, internalising others’ reactions, splitting behaviour and detachment behaviour. But also the role of puberty, pressure from treatment goals, stigmatisation due to the diagnosis, and using the diagnos…	What do you think of your individual therapist? (Does contact with your individual therapist bring something up?) (thoughts/feelings) What do you like/find pleasant about your individual therapist? What do you not like/find unhelpful about your individual therapist? Is the above always the case, or does it vary? Has your view of the individual therapist changed since you started the pretreatment/…	What do you think of the individual therapist? What have you heard/seen/experienced that makes you think this? Do you have the idea that the individual therapist supports/stimulates the adolescent well to get rid of the problems (*mentioned at complaints) to get rid of them? Do you have the idea that the individual therapist aligns well with your child and their needs? Is your child ever in disag…	How do you experience being x's individual therapist? Does the contact with x evoke anything within you? Does the pathology or problematic behavior trigger a response in you? What happens during your interactions that causes this to be evoked? How are you managing/handling this? Have you made this a topic of discussion? How did you approach it, and what was the reaction? As an individual therapis…
	Experiencing, discussing and repairing ruptures in the relationship	Relationship ruptures that arise from the adolescent, parent or therapist, and/or occur in interaction and their function. Think of withdrawing, confronting, taking detachment behaviour personally. It is important to take the adolescent’s developmental stage into account as a factor in which relationship ruptures occur more often. Importance of humour and discussing things constructively in repai…	What do you not like/find unhelpful about your individual therapist? Does your individual therapist sometimes say something that you (do not) like? (nice/angry/sad/scared/happy) Have you ever disagreed with something the individual therapist said? Do you ever bring this up? Can you share this with your individual therapist? If so, how do they respond? How do you experience this? What does the ind…	Did your child ever want to stop therapy? Why? How did the individual therapist handle a moment of conflict? What did that do to the relationship?	Have there been relationship ruptures? How did you notice? How did you act? How was it repaired? As an individual therapist, have you ever said or done something that x did not like? As an individual therapist, have you ever said or done something that made x angry? As an individual therapist, have you ever said or done something that x disagreed with? How did you notice this? How was it discusse…
	Treatment expectations and motivation	Motivation for and confidence in the treatment from the adolescent, parent and therapist and their interaction. This includes the commitment phase, fluctuating motivation, the importance of repeating treatment expectations, the influence of treatment history, misinterpretation of demotivation, and the feeling that treatment is meaningful. Clarity and a shared picture of the course of a trajectory…	What helped you choose this treatment? What are your expectations of the DBT treatment? What do you hope to achieve with this treatment? Do you have the idea/confidence that you will succeed in this? Do you notice things that have changed/improved now? Or things that are going less well? Or does someone ever give you feedback on this? (examples/explanation?) How did you come to DBT-A? Previous tr…	What are the goals for your child? Are these the right goals according to you? Do you have confidence that the treatment will help?	How is the motivation of the youth? How do you work on this? How do you handle resistance or lack of hope? How did x come to be referred to DBT-A? Previous treatment? How long did x have to wait before they could start the pretreatment/commitment phase? Do you notice any influence from previous treatments on the current treatment? What are the goals for x? Do you have the sense/confidence that x …
	Communication style of the therapist	The way in which the therapist uses communication (active, passive) and the therapist’s ability to adapt (flexibility) to the behaviour of the adolescent/parent. Openness about why a particular style is used.	Has your view/attitude towards the individual therapist changed since you started the pretreatment/since the last time we spoke? Does your individual therapist sometimes explain why he/she does or says something? What do you think of that?	How do you experience the communication of the therapist towards you and your child?	How would you describe your communication style with this youth/these parents? Do you adjust it?
	Sense of connectedness with the environment	The feeling an adolescent has of being connected with people in their environment (parents/family, therapist, friends at school, fellow group members in treatment). Think of feelings of loneliness, degree of identification with the therapist, and the space the adolescent has to form connections.	Do you have the sense that the individual therapist is there for you? Do you feel supported? Do you have the sense that the therapist understands you? Why or why not? (helps you/thinks along with you/is on your side) What is needed to have an (even) better relationship with your parents? If you could name someone who is important to you, who is there for you, who would that be? And can you give m…	Does your child have a social network? How is the connection at home?	How do you see the youth's connection with their environment? Is this a topic in therapy?
	Sense of connectedness with oneself	Feelings of connectedness with oneself: learning (again) to get in touch in small steps. This is a precondition for growth and requires support, which can take different forms, such as giving words to emotions by the therapist, mindfulness, consultation, etc.	Do you notice a decrease in problem behaviour? Do you understand what you feel? Are you in touch with your feelings? How do you deal with your feelings/triggers?	Do you see a change in how your child sees themselves?	How do you work on the youth's self-image and self-acceptance?
	Sense of increase in skills	An increase in skills (such as emotion regulation skills or self‑control) can be conscious and unconscious, often concerns small things, and is good for (self‑)confidence. Think of improved ability to look at things from different perspectives, celebrating successes and, when there is progress in treatment, applying what has been learned in a (reinforcing) environment. Also paying attention to “w…	Do you notice things that have changed/improved now? Or things that are going less well? Or does someone ever give you feedback on this? (examples/explanation?) Do your parents sometimes give you feedback about how they think your treatment is going?	Do you see your child using skills at home? Which ones?	To what extent is the youth able to apply learned skills in daily life?
	Self-disclosure by the therapist	The extent to which the therapist shares their own experiences with the adolescent and/or parent. Its effect on the relationship with the adolescent/parents (openness, shame, sincerity). Think of the timing of self‑disclosure, sharing concrete experiences and the role of experts‑by‑experience.	Do you feel that your individual therapist is “real”/sincere? How do you notice that? Does the individual therapist sometimes tell you something about his or her own life or experiences?	Does your child mention self-disclosure of the individual therapist?	When and why do you use self-disclosure? What is the effect on the bond?
	Function and role of parents in treatment	Parents have a certain function/role/position in the treatment in relation to the adolescent and the therapist, and may also have their own (treatment) goals. Degree of involvement in and say over the treatment.	Are you satisfied with the role your parents have in the treatment? (why/why not?) Does this vary? (if so, do you have an idea why it varies?) What is needed to have an (even) better relationship with your parents? Do you have therapy together with your parents?	How do you see your role in the treatment? Do you feel involved? Do you feel like a coach?	How do you involve the parents? What is their function in the treatment of this youth?
	Burden and capacity of those involved	The burden and capacity of parents and adolescents influences the degree of autonomy, the treatment process and treatment success.	Parents: Do you dare to ask them for help? (why or why not) and does that work? Are you satisfied with the role your parents have in the treatment? (why/why not?)	How are you doing as a parent? Can you handle the situation?	How do you monitor the burden on the youth and parents? How is your own burden with this case?
	Collaboration with other therapists	The approach of different therapists, within and outside the DBT team, fits together. Think of cooperation with a dietician or an outreach counsellor.	Are there any other people involved in your treatment (inside or outside the DBT team)? If yes: How do you experience this? How is the cooperation between the different people/clinicians for you? Do the clinicians coordinate with each other? Why or why not? What do you notice about this?	How do you experience the collaboration between the different therapists?	How is the collaboration within the team regarding this youth?
	Reflective capacity	The extent to which adolescent, parents and therapist (and their treatment team) are able to reflect on the treatment process and the treatment relationship.	Do your parents see how your treatment is going? How do you notice this? If you mentioned earlier that things have changed: Do you have the idea that your parents see that you are making progress? Do your parents sometimes give you feedback about how they think your treatment is going? Crisis behaviour/feelings of hopelessness Increase or decrease in crisis behaviour and feelings of hopelessness,…	Does your child reflect on their own behavior?	How do you stimulate the reflective capacity of the youth?
	General functioning	The overall condition/functioning, the degree of stability in the adolescent’s (living) environment. Think of living situation and life events.	How are you doing at the moment? What does your day look like?	Do you see a change in crisis behavior? What is the influence of crisis/the absence thereof on the atmosphere at home?	How do you handle crisis moments? What is the influence of these moments on the course of the therapy?
	additional: Homework	Adolesents need to make their homework. A description of how it is experienced and what is needed to to de homework. Think of personality of the adolescent, support of parents or individual therapist, motivation.	Is it possible for you to do the homework from the individual therapy? To fill in the diary cards? Why or why not? (themes: motivation, attitude of adolescent/attitude of parents/attitude of individual therapist/avoidance/(lack of) skills) What does the individual therapist do to encourage you to do the homework/fill in diary cards? What effect do you think this has? What role do your parents pla…	Do you ever hear your child about homework? If so, what do you hear? If yes: Does your child succeed in making homework for the individual therapy? Do you have an idea what helps in this? Do you contribute/help your child with making the homework?	Does x succeed in making homework for the individual therapy? Filling in the diary cards? Why or why not? (themes: motivation, attitude youth/attitude parents/attitude individual therapist/avoidance/(lack of) skills). What do you do as individual therapist to stimulate the youth to make this homework/fill in diary cards? What effect does this have according to you? What role do the parents play i…
